# Supplementary material for: CEG: a database of essential gene clusters
Source: BMC Genomics. 2013 Nov 9;14(1):769. doi: 10.1186/1471-2164-14-769 (PMC4046693; doi:10.1186/1471-2164-14-769)
Supplement: Supplementary file 1 — Additional file 1: Table S1: List of predicted essential genes and antibiotic drug targets. (XLSX 53 KB) [file 12864_2013_5468_MOESM1_ESM.xlsx]

## Sheet: essential genes
The predicted 374 essential genes of Campylobacter jejuni NCTC_11168
Location	Strand	Length	PID	Gene	Synonym	Code	COG	Product
1..1323	+	440	403054817	dnaA	BN148_0001	-	-	chromosomal replication initiation protein
1483..2550	+	355	403054818	dnaN	BN148_0002	-	-	DNA polymerase III subunit beta
2579..4888	+	769	403054819	gyrB	BN148_0003	-	-	DNA gyrase subunit B
15844..16419	-	191	403054826	rnhB	BN148_0010c	-	-	ribonuclease HII
28382..29710	+	442	403054839	purB	BN148_0023	-	-	adenylosuccinate lyase
29726..32095	+	789	403054840	nrdA	BN148_0024	-	-	ribonucleotide-diphosphate reductase subunit alpha
34382..36013	+	543	403054843	pyrG	BN148_0027	-	-	CTP synthetase
68532..69548	-	338	403054861	mnmA	BN148_0053c	-	-	tRNA-specific 2-thiouridylase MnmA
78781..79254	-	157	403054873	folK	BN148_0065c	-	-	2-amino-4-hydroxy-6-hydroxymethyldihydropteridine pyrophosphokinase
79257..79736	-	159	403054874	aroQ	BN148_0066c	-	-	3-dehydroquinate dehydratase
91417..92979	+	520	403054887	cydA	BN148_0081	-	-	cytochrome bd oxidase subunit I
92979..94103	+	374	403054888	cydB	BN148_0082	-	-	cytochrome bd oxidase subunit II
104118..104426	+	102	403054898	rplU	BN148_0094	-	-	50S ribosomal protein L21
104437..104691	+	84	403054899	rpmA	BN148_0095	-	-	50S ribosomal protein L27
104798..105850	+	350	403054900	obgE	BN148_0096	-	-	GTPase ObgE
106784..107701	+	305	403054902	fmt	BN148_0098	-	-	methionyl-tRNA formyltransferase
107664..108317	+	217	403054903	birA	BN148_0099	-	-	biotin--protein ligase
110438..110950	+	170	403054907	atpF	BN148_0103	-	-	F0F1 ATP synthase subunit B
110953..111474	+	173	403054908	atpH	BN148_0104	-	-	F0F1 ATP synthase subunit delta
111488..112993	+	501	403054909	atpA	BN148_0105	-	-	F0F1 ATP synthase subunit alpha
113002..113886	+	294	403054910	atpG	BN148_0106	-	-	F0F1 ATP synthase subunit gamma
113912..115309	+	465	403054911	atpD	BN148_0107	-	-	F0F1 ATP synthase subunit beta
115313..115702	+	129	403054912	atpC	BN148_0108	-	-	F0F1 ATP synthase subunit epsilon
117446..118654	+	402	403054916	tolB	BN148_0112	-	-	translocation protein TolB
120194..120763	+	189	403054919	slyD	BN148_0115	-	-	FKBP-type peptidyl-prolyl cis-trans isomerase
120763..121683	+	306	403054920	fabD	BN148_0116	-	-	malonyl CoA-acyl carrier protein transacylase
128227..129069	-	280	403054931	accD	BN148_0127c	-	-	acetyl-CoA carboxylase subunit beta
134376..135260	+	294	403054936	lpxC	BN148_0132	-	-	UDP-3-O-[3-hydroxymyristoyl] N-acetylglucosamine deacetylase
136856..139471	+	871	403054940	infB	BN148_0136	-	-	translation initiation factor IF-2
139468..139830	+	120	403054941	rbfA	BN148_0137	-	-	ribosome-binding factor A
150638..151576	-	312	403054950	trxB	BN148_0146c	-	-	thioredoxin reductase
152419..153666	-	415	403054953	hom	BN148_0149c	-	-	homoserine dehydrogenase
158139..158339	-	66	403054959	rpmE	BN148_0155c	-	-	50S ribosomal protein L31
163207..164091	-	294	403054968	ubiA	BN148_0164c	-	-	prenyltransferase
164162..165031	+	289	403054969	miaA	BN148_0166	-	-	tRNA delta(2)-isopentenylpyrophosphate transferase
166373..167035	+	220	403054972	sodB	BN148_0169	-	-	superoxide dismutase
182859..183425	-	188	403054989	purN	BN148_0187c	-	-	phosphoribosylglycinamide formyltransferase
186972..187499	-	175	403054993	def	BN148_0191c	-	-	peptide deformylase
187535..188119	-	194	403054994	clpP	BN148_0192c	-	-	ATP-dependent Clp protease proteolytic subunit
189596..190168	+	190	403054996	folE	BN148_0194	-	-	GTP cyclohydrolase I
191556..192893	-	445	403054998	purF	BN148_0196c	-	-	amidophosphoribosyltransferase
192895..193623	-	242	403054999	dapB	BN148_0197c	-	-	dihydrodipicolinate reductase
202241..204049	+	602	403055008	thrS	BN148_0206	-	-	threonyl-tRNA synthetase
204046..204564	+	172	403055009	infC	BN148_0207	-	-	translation initiation factor IF-3
209279..210307	+	342	403055011	argC	BN148_0224	-	-	N-acetyl-gamma-glutamyl-phosphate reductase
215417..216439	-	340	403055018	nrdF	BN148_0231c	-	-	ribonucleotide-diphosphate reductase subunit beta
217475..218038	-	187	403055021	frr	BN148_0234c	-	-	ribosome recycling factor
218048..218419	-	123	403055022	secG	BN148_0235c	-	-	preprotein translocase subunit SecG
222897..224078	-	393	403055027	iscS	BN148_0240c	-	-	cysteine desulfurase
226116..226307	+	63	403055030	rpmI	BN148_0244	-	-	50S ribosomal protein L35
226401..226754	+	117	403055031	rplT	BN148_0245	-	-	50S ribosomal protein L20
236722..237729	+	335	403055045	pyrC	BN148_0259	-	-	dihydroorotase
247656..248570	-	304	403055055	ilvE	BN148_0269c	-	-	branched-chain amino acid aminotransferase
250590..251030	+	146	403055059	fabZ	BN148_0273	-	-	(3R)-hydroxymyristoyl-ACP dehydratase
251030..251821	+	263	403055060	lpxA	BN148_0274	-	-	UDP-N-acetylglucosamine acyltransferase
251784..253037	+	417	403055061	clpX	BN148_0275	-	-	ATP-dependent protease ATP-binding subunit ClpX
253049..254089	+	346	403055062	mreB	BN148_0276	-	-	rod shape-determining protein MreB
254079..254828	+	249	403055063	mreC	BN148_0277	-	-	rod shape-determining protein MreC
264934..265419	-	161	403055072	greA	BN148_0287c	-	-	transcription elongation factor GreA
265431..266525	-	364	403055073	lpxB	BN148_0288c	-	-	ipid-A-disaccharide synthase
271418..272266	-	282	403055079	panC	BN148_0297c	-	-	pantoate--beta-alanine ligase
272277..273101	-	274	403055080	panB	BN148_0298c	-	-	3-methyl-2-oxobutanoate hydroxymethyltransferase
276925..277611	-	228	403055086	bioC	BN148_0304c	-	-	biotin synthesis protein
278216..279358	-	380	403055088	bioF	BN148_0306c	-	-	8-amino-7-oxononanoate synthase
282634..283179	+	181	403055094	pth	BN148_0312	-	-	peptidyl-tRNA hydrolase
284283..285491	+	402	403055096	lysA	BN148_0314	-	-	diaminopimelate decarboxylase
287311..288405	+	364	403055099	hisC	BN148_0317	-	-	histidinol-phosphate aminotransferase
291998..293845	+	615	403055103	dxs	BN148_0321	-	-	1-deoxy-D-xylulose-5-phosphate synthase
295586..296293	+	235	403055106	ubiE	BN148_0324	-	-	ubiquinone
297463..298539	+	358	403055108	serC	BN148_0326	-	-	phosphoserine aminotransferase
298883..299857	-	324	403055110	fabH	BN148_0328c	-	-	3-oxoacyl-ACP synthase
299850..300836	-	328	403055111	plsX	BN148_0329c	-	-	glycerol-3-phosphate acyltransferase PlsX
300842..300988	-	48	403055112	rpmF	BN148_0330c	-	-	50S ribosomal protein L32
301366..301779	-	137	403055114	ndk	BN148_0332c	-	-	nucleoside diphosphate kinase
301892..302176	-	94	403055115	fdxA	BN148_0333c	-	-	ferredoxin
305730..308369	-	879	403055120	polA	BN148_0338c	-	-	DNA polymerase I
315398..316648	+	416	403055127	trpE	BN148_0345	-	-	anthranilate synthase component I
316645..318246	+	533	403055128	trpD	BN148_0346	-	-	anthranilate synthase component II
318829..320007	+	392	403055130	trpB	BN148_0348	-	-	tryptophan synthase subunit beta
320000..320749	+	249	403055131	trpA	BN148_0349	-	-	tryptophan synthase subunit alpha
324913..325230	-	105	403055138	folB	BN148_0356c	-	-	dihydroneopterin aldolase
327143..328480	+	445	403055141	glmM	BN148_0360	-	-	phosphoglucosamine mutase
328473..328943	+	156	403055142	lspA	BN148_0361	-	-	lipoprotein signal peptidase
339071..339283	+	70	403055151	rpsU	BN148_0370	-	-	30S ribosomal protein S21
347905..348744	-	279	403055162	pyrF	BN148_0381c	-	-	orotidine 5'-phosphate decarboxylase
348741..349139	-	132	403055163	nusB	BN148_0382c	-	-	transcription antitermination protein NusB
349139..349603	-	154	403055164	ribH	BN148_0383c	-	-	6,7-dimethyl-8-ribityllumazine synthase
349600..350415	-	271	403055165	kdsA	BN148_0384c	-	-	2-dehydro-3-deoxyphosphooctonate aldolase
351446..352828	+	460	403055167	engA	BN148_0386	-	-	GTP-binding protein EngA
352815..353312	+	165	403055168	aroK	BN148_0387	-	-	shikimate kinase
353309..354268	+	319	403055169	trpS	BN148_0388	-	-	tryptophanyl-tRNA synthetase
354279..355514	+	411	403055170	serS	BN148_0389	-	-	seryl-tRNA synthetase
358750..360192	-	480	403055173	pyk	BN148_0392c	-	-	pyruvate kinase
364326..364610	+	94	403055179	gatC	BN148_0398	-	-	aspartyl
365717..367222	+	501	403055182	lysS	BN148_0401	-	-	lysyl-tRNA synthetase
367219..368463	+	414	403055183	glyA	BN148_0402	-	-	serine hydroxymethyltransferase
369852..370640	+	262	403055186	aroE	BN148_0405	-	-	shikimate 5-dehydrogenase
371704..372519	+	271	403055188	lgt	BN148_0407	-	-	prolipoprotein diacylglyceryl transferase
399936..401144	-	402	403055213	murD	BN148_0432c	-	-	UDP-N-acetylmuramoyl-L-alanyl-D-glutamate synthetase
401144..402205	-	353	403055214	mraY	BN148_0433c	-	-	phospho-N-acetylmuramoyl-pentapeptide-transferase
402285..403763	+	492	403055215	pgm	BN148_0434	-	-	phosphoglyceromutase
403835..404578	+	247	403055216	fabG	BN148_0435	-	-	3-ketoacyl-ACP reductase
409793..410026	+	77	403055222	acpP	BN148_0441	-	-	acyl carrier protein
410053..411267	+	404	403055223	fabF	BN148_0442	-	-	3-oxoacyl-ACP synthase
411269..412207	+	312	403055224	accA	BN148_0443	-	-	acetyl-CoA carboxylase carboxyltransferase subunit alpha
416651..416845	-	64	403055228	rpmB	BN148_0450c	-	-	50S ribosomal protein L28
416985..417632	+	215	403055229	rep	BN148_0451	-	-	ribulose-phosphate 3-epimerase
417629..418390	+	253	403055230	dnaQ	BN148_0452	-	-	DNA polymerase III subunit epsilon
424131..425219	+	362	403055238	nusA	BN148_0460	-	-	transcription elongation factor NusA
434408..435607	+	399	403055248	tuf	BN148_0470	-	-	elongation factor Tu
435660..435818	+	52	403055249	rpmG	BN148_0471	-	-	50S ribosomal protein L33
435925..436104	+	59	403055250	secE	BN148_0472	-	-	preprotein translocase subunit SecE
436114..436647	+	177	403055251	nusG	BN148_0473	-	-	transcription antitermination protein NusG
436673..437098	+	141	403055252	rplK	BN148_0474	-	-	50S ribosomal protein L11
437153..437854	+	233	403055253	rplA	BN148_0475	-	-	50S ribosomal protein L1
438006..438485	+	159	403055254	rplJ	BN148_0476	-	-	50S ribosomal protein L10
438506..438883	+	125	403055255	rplL	BN148_0477	-	-	50S ribosomal protein L7
438992..443128	+	1378	403055256	rpoB	BN148_0478	-	-	DNA-directed RNA polymerase subunit beta
443121..447674	+	1517	403055257	rpoC	BN148_0479	-	-	DNA-directed RNA polymerase subunit beta'
448697..449605	+	302	403055259	dapA	BN148_0481	-	-	dihydrodipicolinate synthase
457227..457613	+	128	403055269	rpsL	BN148_0491	-	-	30S ribosomal protein S12
457683..458153	+	156	403055270	rpsG	BN148_0492	-	-	30S ribosomal protein S7
458166..460241	+	691	403055271	fusA	BN148_0493	-	-	elongation factor G
466660..467571	-	303	403055279	hemH	BN148_0503c	-	-	ferrochelatase
469627..472155	+	842	403055282	alaS	BN148_0506	-	-	alanyl-tRNA synthetase
472703..474634	+	643	403055284	pbpA	BN148_0508	-	-	penicillin-binding protein
474662..477235	-	857	403055285	clpB	BN148_0509c	-	-	ATP-dependent Clp protease ATP-binding subunit
479091..479801	+	236	403055288	purC	BN148_0512	-	-	phosphoribosylaminoimidazolesuccinocarboxamide synthase
481877..482569	+	230	403055292	plsC	BN148_0516	-	-	1-acyl-SN-glycerol-3-phosphate acyltransferase
487340..489148	-	602	403055300	pbpB	BN148_0525c	-	-	penicillin-binding protein
494077..496281	+	734	403055306	icd	BN148_0531	-	-	isocitrate dehydrogenase
496278..497180	+	300	403055307	mdh	BN148_0532	-	-	malate dehydrogenase
503930..505228	+	432	403055317	hemA	BN148_0542	-	-	glutamyl-tRNA reductase
505212..506921	+	569	403055318	proS	BN148_0543	-	-	prolyl-tRNA synthetase
507304..508227	+	307	403055320	hemC	BN148_0545	-	-	porphobilinogen deaminase
508224..510026	+	600	403055321	ubiD	BN148_0546	-	-	3-octaprenyl-4-hydroxybenzoate carboxy-lyase
513566..514135	+	189	403055326	efp	BN148_0551	-	-	elongation factor P
525117..526493	+	458	403055337	dnaB	BN148_0562	-	-	replicative DNA helicase
533373..534392	+	339	403055346	ribA	BN148_0572	-	-	bifunctional 3,4-dihydroxy-2-butanone 4-phosphate synthase
537023..537988	+	321	403055350	lpxD	BN148_0576	-	-	UDP-3-O-[3-hydroxymyristoyl] glucosamine N-acyltransferase
538998..539735	-	245	403055352	tatC	BN148_0578c	-	-	sec-independent protein translocase
541843..543045	+	400	403055356	lysC	BN148_0582	-	-	aspartate kinase
544189..545331	+	380	403055359	folP	BN148_0585	-	-	dihydropteroate synthase
545332..547275	+	647	403055360	ligA	BN148_0586	-	-	NAD-dependent DNA ligase LigA
548984..549838	+	284	403055363	ribF	BN148_0589	-	-	bifunctional riboflavin kinase
554053..555117	+	354	403055371	fba	BN148_0597	-	-	fructose-bisphosphate aldolase
598843..599340	-	165	403055410	mrsA	BN148_0637c	-	-	methionine sulfoxide reductase A
599381..599899	-	172	403055411	ppa	BN148_0638c	-	-	inorganic pyrophosphatase
599909..600487	-	192	403055412	adk	BN148_0639c	-	-	adenylate kinase
600484..602235	-	583	403055413	aspS	BN148_0640c	-	-	aspartyl-tRNA synthetase
610210..610806	+	198	403055423	engB	BN148_0650	-	-	ribosome biogenesis GTP-binding protein YsxC
618206..619081	-	291	403055429	era	BN148_0661c	-	-	GTP-binding protein Era
620936..621379	-	147	403055432	rplI	BN148_0664c	-	-	50S ribosomal protein L9
633589..635562	-	657	403055442	uvrB	BN148_0680c	-	-	excinuclease ABC subunit B
636594..638447	+	617	403055446	priA	BN148_0684	-	-	primosome assembly protein PriA
639998..641071	+	357	403055448	ispG	BN148_0686	-	-	4-hydroxy-3-methylbut-2-en-1-yl diphosphate synthase
641890..643395	+	501	403055450	pta	BN148_0688	-	-	phosphate acetyltransferase
643409..644599	+	396	403055451	ackA	BN148_0689	-	-	acetate kinase
649946..650884	-	312	403055455	mraW	BN148_0693c	-	-	S-adenosyl-methyltransferase MraW
652530..653918	+	462	403055457	ftsA	BN148_0695	-	-	cell division protein FtsA
653934..655046	+	370	403055458	ftsZ	BN148_0696	-	-	cell division protein FtsZ
656901..658331	-	476	403055461	glnA	BN148_0699c	-	-	glutamine synthetase
661532..662395	+	287	403055466	glyQ	BN148_0704	-	-	glycyl-tRNA synthetase subunit alpha
663830..664987	+	385	403055469	kdtA	BN148_0707	-	-	3-deoxy-D-manno-octulosonic-acid transferase
665788..667125	+	445	403055471	ffh	BN148_0709	-	-	signal recognition particle protein
667190..667417	+	75	403055472	rpsP	BN148_0710	-	-	30S ribosomal protein S16
667655..668194	+	179	403055474	rimM	BN148_0712	-	-	16S rRNA processing protein
668191..668895	+	234	403055475	trmD	BN148_0713	-	-	tRNA (guanine-N(1)-)-methyltransferase
668906..669262	+	118	403055476	rplS	BN148_0714	-	-	50S ribosomal protein L19
671946..675548	+	1200	403055480	dnaE	BN148_0718	-	-	DNA polymerase III subunit alpha
708631..709161	+	176	403055509	grpE	BN148_0758	-	-	heat shock protein GrpE
709183..711054	+	623	403055510	dnaK	BN148_0759	-	-	molecular chaperone DnaK
714138..714776	-	212	403055514	cysE	BN148_0763c	-	-	serine acetyltransferase
716609..717835	-	408	403055516	hisS	BN148_0765c	-	-	histidyl-tRNA synthetase
717832..718410	-	192	403055517	tmk	BN148_0766c	-	-	thymidylate kinase
718401..718877	-	158	403055518	coaD	BN148_0767c	-	-	phosphopantetheine adenylyltransferase
724714..727326	-	870	403055526	valS	BN148_0775c	-	-	valyl-tRNA synthetase
739231..740349	+	372	403055540	cca	BN148_0789	-	-	multifunctional Cca protein
740346..741170	+	274	403055541	purU	BN148_0790	-	-	formyltetrahydrofolate deformylase
745833..747260	-	475	403055546	murF	BN148_0795c	-	-	UDP-N-acetylmuramoyl-tripeptide D-alanyl-D-alanine ligase
748257..749297	-	346	403055549	ddl	BN148_0798c	-	-	D-alanyl-alanine synthetase A
749307..749858	-	183	403055550	ruvA	BN148_0799c	-	-	Holliday junction DNA helicase RuvA
753248..754636	+	462	403055553	cysS	BN148_0802	-	-	cysteinyl-tRNA synthetase
754629..756371	+	580	403055554	msbA	BN148_0803	-	-	lipid export ABC transport protein
758701..759597	+	298	403055557	dapA	BN148_0806	-	-	dihydrodipicolinate synthase
761404..762144	+	246	403055561	nadE	BN148_0810	-	-	NAD synthetase
762148..763074	+	308	403055562	lpxK	BN148_0811	-	-	tetraacyldisaccharide 4'-kinase
763071..764483	+	470	403055563	thrC	BN148_0812	-	-	threonine synthase
764480..765199	+	239	403055564	kdsB	BN148_0813	-	-	3-deoxy-manno-octulosonate cytidylyltransferase
768906..770195	+	429	403055572	glmU	BN148_0821	-	-	bifunctional N-acetylglucosamine-1-phosphate uridyltransferase
770192..771346	+	384	403055573	dfp	BN148_0822	-	-	bifunctional phosphopantothenoylcysteine decarboxylase
771964..772632	+	222	403055575	uppS	BN148_0824	-	-	UDP diphosphate synthase
774427..775152	+	241	403055578	truA	BN148_0827	-	-	tRNA pseudouridine synthase A
786119..788005	-	628	403055589	metG	BN148_0838c	-	-	methionyl-tRNA synthetase
788205..789047	-	280	403055591	fbp	BN148_0840c	-	-	fructose-1,6-bisphosphatase
791924..793219	-	431	403055596	gltX	BN148_0845c	-	-	glutamylglutaminyl-tRNA synthetase
794426..795226	+	266	403055598	psd	BN148_0847	-	-	phosphatidylserine decarboxylase
799647..800921	-	424	403055604	hemL	BN148_0853c	-	-	glutamate-1-semialdehyde aminotransferase
801345..802193	+	282	403055606	folD	BN148_0855	-	-	bifunctional 5,10-methylene-tetrahydrofolate dehydrogenase
804230..805486	-	418	403055609	murA	BN148_0858c	-	-	UDP-N-acetylglucosamine 1-carboxyvinyltransferase
807497..809281	-	594	403055613	pabB	BN148_0862c	-	-	para-aminobenzoate synthase component I
813675..814316	+	213	403055617	dsbA	BN148_0872	-	-	protein disulfide isomerase
820325..820597	+	90	403055628	rpsO	BN148_0884	-	-	30S ribosomal protein S15
820683..823523	-	946	403055629	ftsK	BN148_0886c	-	-	cell division protein
830135..831718	-	527	403055634	serA	BN148_0891c	-	-	D-3-phosphoglycerate dehydrogenase
832203..833873	-	556	403055636	rpsA	BN148_0893c	-	-	30S ribosomal protein S1
834005..834838	-	277	403055637	ispH	BN148_0894c	-	-	4-hydroxy-3-methylbut-2-enyl diphosphate reductase
836111..838432	-	773	403055639	pheT	BN148_0896c	-	-	phenylalanyl-tRNA synthetase subunit beta
838429..839421	-	330	403055640	pheS	BN148_0897c	-	-	phenylalanyl-tRNA synthetase subunit alpha
844295..845281	-	328	403055648	alr	BN148_0905c	-	-	alanine racemase
849436..849732	-	98	403055655	hupB	BN148_0913c	-	-	DNA-binding protein HU
854637..855566	-	309	403055660	prsA	BN148_0918c	-	-	ribose-phosphate pyrophosphokinase
860287..860724	+	145	403055667	rpiB	BN148_0925	-	-	ribose 5-phosphate isomerase
861053..861601	+	182	403055669	apt	BN148_0927	-	-	adenine phosphoribosyltransferase
864786..866168	-	460	403055673	argH	BN148_0931c	-	-	argininosuccinate lyase
872516..872854	+	112	403055678	atpE	BN148_0936	-	-	F0F1 ATP synthase subunit C
878828..879613	-	261	403055682	glnP	BN148_0940c	-	-	glutamine transport system permease
880838..883426	-	862	403055684	secA	BN148_0942c	-	-	preprotein translocase subunit SecA
883526..884035	+	169	403055685	lolA	BN148_0943	-	-	outer-membrane lipoprotein carrier protein
894780..896966	-	728	403055697	purL	BN148_0955c	-	-	phosphoribosylformylglycinamidine synthase II
896977..898305	-	442	403055698	trmE	BN148_0956c	-	-	tRNA modification GTPase TrmE
901041..901367	-	108	403055702	rnpA	BN148_0960c	-	-	ribonuclease P protein component
901364..901498	-	44	403055703	rpmH	BN148_0961c	-	-	50S ribosomal protein L34
926169..927152	-	327	403055734	hemB	BN148_0995c	-	-	delta-aminolevulinic acid dehydratase
927210..927770	+	186	403055735	ribA	BN148_0996	-	-	GTP cyclohydrolase II
931191..933059	+	622	403055740	rpoD	BN148_1001	-	-	RNA polymerase sigma factor RpoD
939061..940116	-	351	403055747	aroB	BN148_1008c	-	-	3-dehydroquinate synthase
954238..955269	-	343	403055762	asd	BN148_1023c	-	-	aspartate-semialdehyde dehydrogenase
957631..960222	-	863	403055766	gyrA	BN148_1027c	-	-	DNA gyrase subunit A
973060..974088	+	342	403055778	murG	BN148_1039	-	-	UDP-diphospho-muramoylpentapeptide beta-N-acetylglucosaminyltransferase
979553..980356	-	267	403055785	moeB	BN148_1046c	-	-	thiamine biosynthesis protein ThiF
980554..981651	-	365	403055787	dapE	BN148_1048c	-	-	succinyl-diaminopimelate desuccinylase
989562..990860	-	432	403055793	murC	BN148_1054c	-	-	UDP-N-acetylmuramate--L-alanine ligase
993848..995305	-	485	403055797	guaB	BN148_1058c	-	-	inosine 5'-monophosphate dehydrogenase
995315..996676	-	453	403055798	gatA	BN148_1059c	-	-	aspartyl
996777..999530	-	917	403055800	ileS	BN148_1061c	-	-	isoleucyl-tRNA synthetase
1002567..1003103	+	178	403055804	pgsA	BN148_1067	-	-	CDP-diacylglycerol--glycerol-3-phosphate 3-phosphatidyltransferase
1005152..1005529	+	125	403055807	rpsF	BN148_1070	-	-	30S ribosomal protein S6
1005538..1006089	+	183	403055808	ssb	BN148_1071	-	-	single-stranded DNA-binding protein
1006100..1006360	+	86	403055809	rpsR	BN148_1072	-	-	30S ribosomal protein S18
1006421..1008796	-	791	403055810	lon	BN148_1073c	-	-	ATP-dependent protease La
1010010..1010741	+	243	403055813	proC	BN148_1076	-	-	pyrroline-5-carboxylate reductase
1012145..1012774	-	209	403055817	hemD	BN148_1080c	-	-	uroporphyrinogen-III synthase
1013374..1014186	-	270	403055819	thiD	BN148_1082c	-	-	phosphomethylpyrimidine kinase
1019786..1020970	-	394	403055825	folC	BN148_1088c	-	-	bifunctional folylpolyglutamate synthase
1022826..1025255	-	809	403055828	leuS	BN148_1091c	-	-	leucyl-tRNA synthetase
1025265..1026236	-	323	403055829	secF	BN148_1092c	-	-	preprotein translocase subunit SecF
1026236..1027816	-	526	403055830	secD	BN148_1093c	-	-	preprotein translocase subunit SecD
1027809..1028081	-	90	403055831	yajC	BN148_1094c	-	-	preprotein translocase subunit YajC
1029616..1030812	-	398	403055833	metK	BN148_1096c	-	-	S-adenosylmethionine synthetase
1038110..1038337	+	75	403055840	csrA	BN148_1103	-	-	carbon storage regulator
1039098..1039550	+	150	403055842	smpB	BN148_1105	-	-	SsrA-binding protein
1046471..1047199	-	242	403055851	pssA	BN148_1114c	-	-	CDP-diacylglycerol--serine O-phosphatidyltransferase
1047823..1049760	-	645	403055853	ftsH	BN148_1116c	-	-	membrane bound zinc metallopeptidase
1050632..1051024	-	130	403055855	cheY	BN148_1118c	-	-	chemotaxis regulatory protein
1066799..1067827	+	342	403055870	waaC	BN148_1133	-	-	heptosyltransferase I
1067817..1068704	+	295	403055871	htrB	BN148_1134	-	-	lipid A biosynthesis lauroyl acyltransferase
1080908..1081867	+	319	403055883	waaF	BN148_1148	-	-	heptosyltransferase II
1081848..1082408	-	186	403055884	gmhA	BN148_1149c	-	-	phosphoheptose isomerase
1088373..1089671	+	432	403055891	rho	BN148_1156	-	-	transcription termination factor Rho
1089675..1091204	+	509	403055892	dnaX	BN148_1157	-	-	DNA polymerase III subunits gamma and tau
1096771..1097697	+	308	403055902	ldh	BN148_1167	-	-	L-lactate dehydrogenase
1102167..1103759	-	530	403055910	argS	BN148_1175c	-	-	arginyl-tRNA synthetase
1103771..1104010	-	79	403055911	tatA	BN148_1176c	-	-	Sec-independent protein translocase
1104012..1104635	-	207	403055912	gmk	BN148_1177c	-	-	guanylate kinase
1107719..1108792	-	357	403055916	tsf	BN148_1181c	-	-	elongation factor Ts
1108792..1109583	-	263	403055917	rpsB	BN148_1182c	-	-	30S ribosomal protein S2
1115243..1117102	-	619	403055923	gidA	BN148_1188c	-	-	tRNA uridine 5-carboxymethylaminomethyl modification protein GidA
1125011..1125907	-	298	403055931	gpsA	BN148_1196c	-	-	NAD(P)H-dependent glycerol-3-phosphate dehydrogenase
1125904..1127322	-	472	403055932	gatB	BN148_1197c	-	-	aspartyl
1133360..1134040	-	226	403055939	atpB	BN148_1204c	-	-	F0F1 ATP synthase subunit A
1135449..1136315	-	288	403055941	ftsY	BN148_1206c	-	-	signal recognition particle protein
1145872..1146483	-	203	403055953	ribA	BN148_1218c	-	-	riboflavin synthase subunit alpha
1149194..1149454	+	86	403055955	groES	BN148_1220	-	-	co-chaperonin GroES
1149475..1151112	+	545	403055956	groEL	BN148_1221	-	-	molecular chaperone GroEL
1156261..1157679	-	472	403055963	htrA	BN148_1228c	-	-	serine protease
1161808..1163802	+	664	403055969	glyS	BN148_1234	-	-	glycyl-tRNA synthetase subunit beta
1170922..1171944	+	340	403055978	hemE	BN148_1243	-	-	uroporphyrinogen decarboxylase
1174038..1175840	-	600	403055981	uvrC	BN148_1246c	-	-	excinuclease ABC subunit C
1176466..1178001	+	511	403055983	guaA	BN148_1248	-	-	GMP synthase
1179787..1181037	+	416	403055985	purD	BN148_1250	-	-	phosphoribosylamine--glycine ligase
1183594..1185753	+	719	403055988	pnp	BN148_1253	-	-	polynucleotide phosphorylase
1190510..1191631	-	373	403055995	dnaJ	BN148_1260c	-	-	molecular chaperone DnaJ
1203379..1204584	-	401	403056006	tyrS	BN148_1271c	-	-	tyrosyl-tRNA synthetase
1204596..1206791	-	731	403056007	spoT	BN148_1272c	-	-	guanosine-3',5'-bis(diphosphate) 3'-pyrophosphohydrolase
1206775..1206999	-	74	403056008	rpoZ	BN148_1273c	-	-	DNA-directed RNA polymerase subunit omega
1207010..1207729	-	239	403056009	pyrH	BN148_1274c	-	-	uridylate kinase
1210499..1211677	-	392	403056013	trmB	BN148_1278c	-	-	tRNA (guanine-N(7)-)-methyltransferase
1213903..1215003	+	366	403056016	mrdB	BN148_1282	-	-	RodA protein
1215456..1216799	+	447	403056017	ktrB	BN148_1283	-	-	K+ uptake protein
1216810..1217460	+	216	403056018	ktrA	BN148_1284	-	-	K+ uptake protein
1218134..1218760	-	208	403056020	upp	BN148_1286c	-	-	uracil phosphoribosyltransferase
1219994..1221385	-	463	403056022	gltX	BN148_1288c	-	-	glutamyl-tRNA synthetase
1222303..1223634	-	443	403056024	accC	BN148_1290c	-	-	biotin carboxylase
1223636..1224091	-	151	403056025	accB	BN148_1291c	-	-	biotin carboxyl carrier protein of acetyl-CoA carboxylase
1278851..1279921	-	356	403056078	dxr	BN148_1346c	-	-	1-deoxy-D-xylulose 5-phosphate reductoisomerase
1279918..1280643	-	241	403056079	cdsA	BN148_1347c	-	-	phosphatidate cytidylyltransferase
1294160..1295167	+	335	403056094	ruvB	BN148_1362	-	-	Holliday junction DNA helicase RuvB
1300819..1302615	-	598	403056098	glmS	BN148_1366c	-	-	glucosamine--fructose-6-phosphate aminotransferase
1320852..1321343	-	163	403056114	fldA	BN148_1382c	-	-	flavodoxin FldA
1334646..1335470	-	274	403056127	fabI	BN148_1400c	-	-	enoyl-ACP reductase
1335474..1336145	-	223	403056128	tpiA	BN148_1401c	-	-	triosephosphate isomerase
1336142..1337344	-	400	403056129	pgk	BN148_1402c	-	-	phosphoglycerate kinase
1337347..1338345	-	332	403056130	gapA	BN148_1403c	-	-	glyceraldehyde 3-phosphate dehydrogenase
1338404..1338949	+	181	403056131	nadD	BN148_1404	-	-	nicotinate-nucleotide adenylyltransferase
1341786..1342133	+	115	403056136	acpS	BN148_1409	-	-	4'-phosphopantetheinyl transferase
1388859..1389548	+	229	403056177	dut	BN148_1451	-	-	dUTPase
1390246..1391211	-	321	403056179	tilS	BN148_1453c	-	-	tRNA(Ile)-lysidine synthase
1392594..1393691	+	365	403056181	prfB	BN148_1455	-	-	peptide chain release factor 2
1395372..1396193	-	273	403056184	thiL	BN148_1458c	-	-	thiamine monophosphate kinase
1414997..1415386	-	129	403056203	rpsI	BN148_1479c	-	-	30S ribosomal protein S9
1415389..1415814	-	141	403056204	rplM	BN148_1480c	-	-	50S ribosomal protein L13
1431092..1432342	-	416	403056222	purA	BN148_1498c	-	-	adenylosuccinate synthetase
1462554..1463159	+	201	403056245	coaE	BN148_1530	-	-	dephospho-CoA kinase
1463156..1463905	+	249	403056246	dapF	BN148_1531	-	-	diaminopimelate epimerase
1466289..1467509	-	406	403056250	pgi	BN148_1535c	-	-	glucose-6-phosphate isomerase
1467503..1468327	-	274	403056251	galU	BN148_1536c	-	-	UTP-glucose-1-phosphate uridylyltransferase
1501889..1502530	-	213	403056282	nuoI	BN148_1571c	-	-	NADH dehydrogenase subunit I
1521957..1522175	+	72	403056301	infA	BN148_1590	-	-	translation initiation factor IF-1
1522347..1522460	+	37	403056302	rpmJ	BN148_1591	-	-	50S ribosomal protein L36
1522463..1522828	+	121	403056303	rpsM	BN148_1592	-	-	30S ribosomal protein S13
1522838..1523230	+	130	403056304	rpsK	BN148_1593	-	-	30S ribosomal protein S11
1523258..1523884	+	208	403056305	rpsD	BN148_1594	-	-	30S ribosomal protein S4
1523897..1524910	+	337	403056306	rpoA	BN148_1595	-	-	DNA-directed RNA polymerase subunit alpha
1524914..1525267	+	117	403056307	rplQ	BN148_1596	-	-	50S ribosomal protein L17
1525440..1526339	+	299	403056308	hisG	BN148_1597	-	-	ATP phosphoribosyltransferase
1527630..1528688	+	352	403056310	hisB	BN148_1599	-	-	imidazole glycerol-phosphate dehydratase
1529269..1530000	+	243	403056312	hisA	BN148_1601	-	-	1-(5-phosphoribosyl)-5-[(5-phosphoribosylamino)methylideneamino] imidazole-4-carboxamide isomerase
1531711..1532334	+	207	403056315	hisI	BN148_1604	-	-	bifunctional phosphoribosyl-AMP cyclohydrolase
1532359..1533519	-	386	403056316	dapD	BN148_1605c	-	-	2,3,4,5-tetrahydropyridine-2,6-carboxylate N-succinyltransferase
1537916..1538416	+	166	403056321	pgpA	BN148_1610	-	-	phosphatidylglycerophosphatase
1538495..1538758	+	87	403056322	rpsT	BN148_1611	-	-	30S ribosomal protein S20
1538777..1539844	+	355	403056323	prfA	BN148_1612	-	-	peptide chain release factor 1
1550235..1551245	+	336	403056333	ribD	BN148_1622	-	-	riboflavin-specific deaminase
1559723..1560811	-	362	403056345	aroC	BN148_1634c	-	-	chorismate synthase
1560811..1561485	-	224	403056346	rnc	BN148_1635c	-	-	ribonuclease III
1561472..1561912	-	146	403056347	rnhA	BN148_1636c	-	-	ribonuclease H
1562955..1564772	+	605	403056349	dnaG	BN148_1638	-	-	DNA primase
1565648..1566931	+	427	403056352	murE	BN148_1641	-	-	UDP-N-acetylmuramoylalanyl-D-glutamate--2,6-diaminopimelate ligase
1568334..1569179	+	281	403056355	ispA	BN148_1644	-	-	geranyltranstransferase
1569190..1571088	+	632	403056356	tkt	BN148_1645	-	-	transketolase
1575339..1576097	-	252	403056362	map	BN148_1651c	-	-	methionine aminopeptidase
1576099..1576851	-	250	403056363	murI	BN148_1652c	-	-	glutamate racemase
1577320..1578489	-	389	403056365	nhaA	BN148_1654c	-	-	pH-dependent sodium
1592521..1593765	-	414	403056382	eno	BN148_1672c	-	-	phosphopyruvate hydratase
1593765..1594796	-	343	403056383	recA	BN148_1673c	-	-	recombinase A
1596040..1596816	+	258	403056386	murB	BN148_1676	-	-	UDP-N-acetylenolpyruvoylglucosamine reductase
1606522..1607358	-	278	403056393	bioB	BN148_1685c	-	-	biotin synthase
1607360..1609462	-	700	403056394	topA	BN148_1686c	-	-	DNA topoisomerase I
1610956..1612221	-	421	403056396	secY	BN148_1688c	-	-	preprotein translocase subunit SecY
1612221..1612613	-	130	403056397	rplO	BN148_1689c	-	-	50S ribosomal protein L15
1612618..1613061	-	147	403056398	rpsE	BN148_1690c	-	-	30S ribosomal protein S5
1613073..1613429	-	118	403056399	rplR	BN148_1691c	-	-	50S ribosomal protein L18
1613439..1613975	-	178	403056400	rplF	BN148_1692c	-	-	50S ribosomal protein L6
1614054..1614449	-	131	403056401	rpsH	BN148_1693c	-	-	30S ribosomal protein S8
1614459..1614644	-	61	403056402	rpsN	BN148_1694c	-	-	30S ribosomal protein S14
1614646..1615191	-	181	403056403	rplE	BN148_1695c	-	-	50S ribosomal protein L5
1615195..1615428	-	77	403056404	rplX	BN148_1696c	-	-	50S ribosomal protein L24
1615428..1615796	-	122	403056405	rplN	BN148_1697c	-	-	50S ribosomal protein L14
1615796..1616047	-	83	403056406	rpsQ	BN148_1698c	-	-	30S ribosomal protein S17
1616057..1616242	-	61	403056407	rpmC	BN148_1699c	-	-	50S ribosomal protein L29
1616229..1616654	-	141	403056408	rplP	BN148_1700c	-	-	50S ribosomal protein L16
1616657..1617358	-	233	403056409	rpsC	BN148_1701c	-	-	30S ribosomal protein S3
1617358..1617783	-	141	403056410	rplV	BN148_1702c	-	-	50S ribosomal protein L22
1617794..1618075	-	93	403056411	rpsS	BN148_1703c	-	-	30S ribosomal protein S19
1618077..1618907	-	276	403056412	rplB	BN148_1704c	-	-	50S ribosomal protein L2
1618909..1619190	-	93	403056413	rplW	BN148_1705c	-	-	50S ribosomal protein L23
1619193..1619807	-	204	403056414	rplD	BN148_1706c	-	-	50S ribosomal protein L4
1619804..1620379	-	191	403056415	rplC	BN148_1707c	-	-	50S ribosomal protein L3
1620389..1620700	-	103	403056416	rpsJ	BN148_1708c	-	-	30S ribosomal protein S10
1627317..1627919	-	200	403056424	leuD	BN148_1716c	-	-	isopropylmalate isomerase small subunit
1629320..1630396	-	358	403056426	leuB	BN148_1718c	-	-	3-isopropylmalate dehydrogenase
1630393..1631928	-	511	403056427	leuA	BN148_1719c	-	-	2-isopropylmalate synthase
1635443..1636324	-	293	403056434	metA	BN148_1726c	-	-	homoserine O-succinyltransferase

## Sheet: antibiotic drug targets
The predicted 120 antibiotic drug targets of Campylobacter jejuni NCTC_11168
Location	Strand	Length	PID	Gene	Synonym	Code	COG	Product	Match no.	ESAHP
653934..655046	+	370	403055458	ftsZ	BN148_0696	-	-	cell division protein FtsZ	15	0.04
671946..675548	+	1200	403055480	dnaE	BN148_0718	-	-	DNA polymerase III subunit alpha	14	0.014
1521957..1522175	+	72	403056301	infA	BN148_1590	-	-	translation initiation factor IF-1	14	0.074
525117..526493	+	458	403055337	dnaB	BN148_0562	-	-	replicative DNA helicase	13	0.016
668191..668895	+	234	403055475	trmD	BN148_0713	-	-	tRNA (guanine-N(1)-)-methyltransferase	13	0.085
973060..974088	+	342	403055778	murG	BN148_1039	-	-	UDP-diphospho-muramoylpentapeptide beta-N-acetylglucosaminyltransferase	13	0.23
1161808..1163802	+	664	403055969	glyS	BN148_1234	-	-	glycyl-tRNA synthetase subunit beta	13	0.046
1207010..1207729	-	239	403056009	pyrH	BN148_1274c	-	-	uridylate kinase	13	0.01
1613073..1613429	-	118	403056399	rplR	BN148_1691c	-	-	50S ribosomal protein L18	13	0.6
106784..107701	+	305	403054902	fmt	BN148_0098	-	-	methionyl-tRNA formyltransferase	12	3.8
226116..226307	+	63	403055030	rpmI	BN148_0244	-	-	50S ribosomal protein L35	12	0.63
554053..555117	+	354	403055371	fba	BN148_0597	-	-	fructose-bisphosphate aldolase	12	0.035
652530..653918	+	462	403055457	ftsA	BN148_0695	-	-	cell division protein FtsA	12	0.037
745833..747260	-	475	403055546	murF	BN148_0795c	-	-	UDP-N-acetylmuramoyl-tripeptide D-alanyl-D-alanine ligase	12	0.13
901041..901367	-	108	403055702	rnpA	BN148_0960c	-	-	ribonuclease P protein component	12	0.09
989562..990860	-	432	403055793	murC	BN148_1054c	-	-	UDP-N-acetylmuramate--L-alanine ligase	12	0.022
1005152..1005529	+	125	403055807	rpsF	BN148_1070	-	-	30S ribosomal protein S6	12	0.52
1562955..1564772	+	605	403056349	dnaG	BN148_1638	-	-	DNA primase	12	0.045
1618909..1619190	-	93	403056413	rplW	BN148_1705c	-	-	50S ribosomal protein L23	12	0.029
104118..104426	+	102	403054898	rplU	BN148_0094	-	-	50S ribosomal protein L21	11	0.05
399936..401144	-	402	403055213	murD	BN148_0432c	-	-	UDP-N-acetylmuramoyl-L-alanyl-D-glutamate synthetase	11	0.04
416651..416845	-	64	403055228	rpmB	BN148_0450c	-	-	50S ribosomal protein L28	11	0.012
438006..438485	+	159	403055254	rplJ	BN148_0476	-	-	50S ribosomal protein L10	11	0.061
472703..474634	+	643	403055284	pbpA	BN148_0508	-	-	penicillin-binding protein	11	0.092
487340..489148	-	602	403055300	pbpB	BN148_0525c	-	-	penicillin-binding protein	11	0.098
667655..668194	+	179	403055474	rimM	BN148_0712	-	-	16S rRNA processing protein	11	0.6
804230..805486	-	418	403055609	murA	BN148_0858c	-	-	UDP-N-acetylglucosamine 1-carboxyvinyltransferase	11	0.13
1026236..1027816	-	526	403055830	secD	BN148_1093c	-	-	preprotein translocase subunit SecD	11	0.27
1125904..1127322	-	472	403055932	gatB	BN148_1197c	-	-	aspartyl/glutamyl-tRNA amidotransferase subunit B	11	0.97
1538495..1538758	+	87	403056322	rpsT	BN148_1611	-	-	30S ribosomal protein S20	11	0.26
1213903..1215003	+	366	403056016	mrdB	BN148_1282	-	-	RodA protein	10	0.12
1565648..1566931	+	427	403056352	murE	BN148_1641	-	-	UDP-N-acetylmuramoylalanyl-D-glutamate--2,6-diaminopimelate ligase	10	0.38
1576099..1576851	-	250	403056363	murI	BN148_1652c	-	-	glutamate racemase	10	0.059
158139..158339	-	66	403054959	rpmE	BN148_0155c	-	-	50S ribosomal protein L31	9	0.24
192895..193623	-	242	403054999	dapB	BN148_0197c	-	-	dihydrodipicolinate reductase	9	0.14
250590..251030	+	146	403055059	fabZ	BN148_0273	-	-	(3R)-hydroxymyristoyl-ACP dehydratase	9	0.64
300842..300988	-	48	403055112	rpmF	BN148_0330c	-	-	50S ribosomal protein L32	9	0.085
371704..372519	+	271	403055188	lgt	BN148_0407	-	-	prolipoprotein diacylglyceryl transferase	9	1.6
436114..436647	+	177	403055251	nusG	BN148_0473	-	-	transcription antitermination protein NusG	9	0.056
513566..514135	+	189	403055326	efp	BN148_0551	-	-	elongation factor P	9	0.018
813675..814316	+	213	403055617	dsbA	BN148_0872	-	-	protein disulfide isomerase	9	0.8
1025265..1026236	-	323	403055829	secF	BN148_1092c	-	-	preprotein translocase subunit SecF	9	0.1
1176466..1178001	+	511	403055983	guaA	BN148_1248	-	-	GMP synthase	9	0.092
1596040..1596816	+	258	403056386	murB	BN148_1676	-	-	UDP-N-acetylenolpyruvoylglucosamine reductase	9	0.05
139468..139830	+	120	403054941	rbfA	BN148_0137	-	-	ribosome-binding factor A	8	0.14
264934..265419	-	161	403055072	greA	BN148_0287c	-	-	transcription elongation factor GreA	8	0.037
299850..300836	-	328	403055111	plsX	BN148_0329c	-	-	glycerol-3-phosphate acyltransferase PlsX	8	0.59
324913..325230	-	105	403055138	folB	BN148_0356c	-	-	dihydroneopterin aldolase	8	0.01
328473..328943	+	156	403055142	lspA	BN148_0361	-	-	lipoprotein signal peptidase	8	0.39
364326..364610	+	94	403055179	gatC	BN148_0398	-	-	aspartyl/glutamyl-tRNA amidotransferase subunit C	8	0.23
661532..662395	+	287	403055466	glyQ	BN148_0704	-	-	glycyl-tRNA synthetase subunit alpha	8	0.2
834005..834838	-	277	403055637	ispH	BN148_0894c	-	-	4-hydroxy-3-methylbut-2-enyl diphosphate reductase	8	0.19
883526..884035	+	169	403055685	lolA	BN148_0943	-	-	outer-membrane lipoprotein carrier protein	8	0.29
995315..996676	-	453	403055798	gatA	BN148_1059c	-	-	aspartyl/glutamyl-tRNA amidotransferase subunit A	8	0.67
1278851..1279921	-	356	403056078	dxr	BN148_1346c	-	-	1-deoxy-D-xylulose 5-phosphate reductoisomerase	8	0.62
1341786..1342133	+	115	403056136	acpS	BN148_1409	-	-	4'-phosphopantetheinyl transferase	8	0.014
1532359..1533519	-	386	403056316	dapD	BN148_1605c	-	-	2,3,4,5-tetrahydropyridine-2,6-carboxylate N-succinyltransferase	8	0.18
417629..418390	+	253	403055230	dnaQ	BN148_0452	-	-	DNA polymerase III subunit epsilon	7	0.15
533373..534392	+	339	403055346	ribA	BN148_0572	-	-	bifunctional 3,4-dihydroxy-2-butanone 4-phosphate synthase/GTP cyclohydrolase II	7	0.083
544189..545331	+	380	403055359	folP	BN148_0585	-	-	dihydropteroate synthase	7	0.25
639998..641071	+	357	403055448	ispG	BN148_0686	-	-	4-hydroxy-3-methylbut-2-en-1-yl diphosphate synthase	7	0.11
762148..763074	+	308	403055562	lpxK	BN148_0811	-	-	tetraacyldisaccharide 4'-kinase	7	0.041
927210..927770	+	186	403055735	ribA	BN148_0996	-	-	GTP cyclohydrolase II	7	0.083
1012145..1012774	-	209	403055817	hemD	BN148_1080c	-	-	uroporphyrinogen-III synthase	7	0.11
1145872..1146483	-	203	403055953	ribA	BN148_1218c	-	-	riboflavin synthase subunit alpha	7	0.083
265431..266525	-	364	403055073	lpxB	BN148_0288c	-	-	ipid-A-disaccharide synthase	6	0.39
348741..349139	-	132	403055163	nusB	BN148_0382c	-	-	transcription antitermination protein NusB	6	0.62
844295..845281	-	328	403055648	alr	BN148_0905c	-	-	alanine racemase	6	0.13
1463156..1463905	+	249	403056246	dapF	BN148_1531	-	-	diaminopimelate epimerase	6	0.28
78781..79254	-	157	403054873	folK	BN148_0065c	-	-	2-amino-4-hydroxy-6-hydroxymethyldihydropteridine pyrophosphokinase	5	0.063
134376..135260	+	294	403054936	lpxC	BN148_0132	-	-	UDP-3-O-[3-hydroxymyristoyl] N-acetylglucosamine deacetylase	5	1.1
318829..320007	+	392	403055130	trpB	BN148_0348	-	-	tryptophan synthase subunit beta	5	0.015
541843..543045	+	400	403055356	lysC	BN148_0582	-	-	aspartate kinase	5	0.55
641890..643395	+	501	403055450	pta	BN148_0688	-	-	phosphate acetyltransferase	5	0.052
643409..644599	+	396	403055451	ackA	BN148_0689	-	-	acetate kinase	5	0.19
1039098..1039550	+	150	403055842	smpB	BN148_1105	-	-	SsrA-binding protein	5	0.094
1320852..1321343	-	163	403056114	fldA	BN148_1382c	-	-	flavodoxin FldA	5	0.01
1527630..1528688	+	352	403056310	hisB	BN148_1599	-	-	imidazole glycerol-phosphate dehydratase/histidinol phosphatase	5	2.7
1577320..1578489	-	389	403056365	nhaA	BN148_1654c	-	-	pH-dependent sodium/proton antiporter	5	0.23
79257..79736	-	159	403054874	aroQ	BN148_0066c	-	-	3-dehydroquinate dehydratase	4	0.28
254079..254828	+	249	403055063	mreC	BN148_0277	-	-	rod shape-determining protein MreC	4	0.046
271418..272266	-	282	403055079	panC	BN148_0297c	-	-	pantoate--beta-alanine ligase	4	0.4
272277..273101	-	274	403055080	panB	BN148_0298c	-	-	3-methyl-2-oxobutanoate hydroxymethyltransferase	4	0.8
349139..349603	-	154	403055164	ribH	BN148_0383c	-	-	6,7-dimethyl-8-ribityllumazine synthase	4	0.26
349600..350415	-	271	403055165	kdsA	BN148_0384c	-	-	2-dehydro-3-deoxyphosphooctonate aldolase	4	1.1
369852..370640	+	262	403055186	aroE	BN148_0405	-	-	shikimate 5-dehydrogenase	4	0.12
435660..435818	+	52	403055249	rpmG	BN148_0471	-	-	50S ribosomal protein L33	4	1.8
788205..789047	-	280	403055591	fbp	BN148_0840c	-	-	fructose-1,6-bisphosphatase	4	2.1
860287..860724	+	145	403055667	rpiB	BN148_0925	-	-	ribose 5-phosphate isomerase	4	0.09
1038110..1038337	+	75	403055840	csrA	BN148_1103	-	-	carbon storage regulator	4	NULL
1066799..1067827	+	342	403055870	waaC	BN148_1133	-	-	heptosyltransferase I	4	0.76
1080908..1081867	+	319	403055883	waaF	BN148_1148	-	-	heptosyltransferase II	4	0.39
1215456..1216799	+	447	403056017	ktrB	BN148_1283	-	-	K+ uptake protein	4	2.4
1216810..1217460	+	216	403056018	ktrA	BN148_1284	-	-	K+ uptake protein	4	0.37
1537916..1538416	+	166	403056321	pgpA	BN148_1610	-	-	phosphatidylglycerophosphatase	4	0.56
1559723..1560811	-	362	403056345	aroC	BN148_1634c	-	-	chorismate synthase	4	0.2
91417..92979	+	520	403054887	cydA	BN148_0081	-	-	cytochrome bd oxidase subunit I	3	0.21
92979..94103	+	374	403054888	cydB	BN148_0082	-	-	cytochrome bd oxidase subunit II	3	0.098
120194..120763	+	189	403054919	slyD	BN148_0115	-	-	FKBP-type peptidyl-prolyl cis-trans isomerase	3	0.023
152419..153666	-	415	403054953	hom	BN148_0149c	-	-	homoserine dehydrogenase	3	0.82
218048..218419	-	123	403055022	secG	BN148_0235c	-	-	preprotein translocase subunit SecG	3	0.7
315398..316648	+	416	403055127	trpE	BN148_0345	-	-	anthranilate synthase component I	3	0.047
508224..510026	+	600	403055321	ubiD	BN148_0546	-	-	3-octaprenyl-4-hydroxybenzoate carboxy-lyase	3	0.85
538998..539735	-	245	403055352	tatC	BN148_0578c	-	-	sec-independent protein translocase	3	0.25
714138..714776	-	212	403055514	cysE	BN148_0763c	-	-	serine acetyltransferase	3	0.042
749307..749858	-	183	403055550	ruvA	BN148_0799c	-	-	Holliday junction DNA helicase RuvA	3	0.37
807497..809281	-	594	403055613	pabB	BN148_0862c	-	-	para-aminobenzoate synthase component I	3	0.37
878828..879613	-	261	403055682	glnP	BN148_0940c	-	-	glutamine transport system permease	3	1.5
939061..940116	-	351	403055747	aroB	BN148_1008c	-	-	3-dehydroquinate synthase	3	0.2
1006421..1008796	-	791	403055810	lon	BN148_1073c	-	-	ATP-dependent protease La	3	0.035
1027809..1028081	-	90	403055831	yajC	BN148_1094c	-	-	preprotein translocase subunit YajC	3	0.039
1050632..1051024	-	130	403055855	cheY	BN148_1118c	-	-	chemotaxis regulatory protein	3	0.14
1067817..1068704	+	295	403055871	htrB	BN148_1134	-	-	lipid A biosynthesis lauroyl acyltransferase	3	0.19
1081848..1082408	-	186	403055884	gmhA	BN148_1149c	-	-	phosphoheptose isomerase	3	0.071
1103771..1104010	-	79	403055911	tatA	BN148_1176c	-	-	Sec-independent protein translocase	3	0.77
1218134..1218760	-	208	403056020	upp	BN148_1286c	-	-	uracil phosphoribosyltransferase	3	0.79
1525440..1526339	+	299	403056308	hisG	BN148_1597	-	-	ATP phosphoribosyltransferase	3	0.25
1529269..1530000	+	243	403056312	hisA	BN148_1601	-	-	1-(5-phosphoribosyl)-5-[(5-phosphoribosylamino)methylideneamino] imidazole-4-carboxamide isomerase	3	0.015
1531711..1532334	+	207	403056315	hisI	BN148_1604	-	-	bifunctional phosphoribosyl-AMP cyclohydrolase/phosphoribosyl-ATP pyrophosphatase	3	0.25
1635443..1636324	-	293	403056434	metA	BN148_1726c	-	-	homoserine O-succinyltransferase	3	0.028
